# Supplementary material for: An annotation infrastructure for the analysis and interpretation of Affymetrix exon array data
Source: Genome Biol. 2007 May 11;8(5):R79. doi: 10.1186/gb-2007-8-5-r79 (PMC1929135; doi:10.1186/gb-2007-8-5-r79)
Supplement: Additional data file 2 — R script to generate the lists of probesets and genes described in the paper. [file gb-2007-8-5-r79-S2.r]

#################################################################################
#  exonmap - sample analysis script 
#    performs the operations described in the paper
#    "An annotation infrastructure for the analysis and 
#     interpretation of Affymetrix exon array data"
#    CJ Miller, MJ Okoniewski 2006 
#################################################################################

#################################################################################
# loading required libraries
#################################################################################
library(simpleaffy)
library(siggenes)
library(exonmap)
#library(exon.pmcdf) - the metadata library needs to be installed on the system

#################################################################################
# reading the data 
#################################################################################
raw.data <- read.exon()
raw.data@cdfName <- "exon.pmcdf"
x.rma <- call.exprs(raw.data)

#################################################################################
# SAM analyis + exonmap translation + filtering 
#################################################################################
so <- sam(x.rma,c(0,0,0,1,1,1))
print(so,2)
# list 1 - SAM sinificant probesets
list1 <- list.siggenes(so,2)
length(list1)
# filtering the list to get "well-behaved" probesets
list1.fltrd <- exclude.probewise(list1,"multitarget")
# list of genes that include DE probesets
list2 <- probeset.to.gene(list1.fltrd)
# list of exons that include DE probesets
list3 <- probeset.to.exon(list1.fltrd)

# calculate pairwise comparisons between treatments
pc.rma <-  pc(x.rma, "group", c("a","b"))
# finding 'significant' probesets
sigs.fc <- names(fc(pc.rma))[(abs(fc(pc.rma)) > 1)]
sig.fc.genes <- probeset.to.gene(sigs.fc)
for.summary <- intersect(list2,sig.fc.genes)

# summary for exons in all the significant genes
list4 <- sapply(for.summary,sumstats)
# list of non-exonic DE probesets
list5 <- exclude.probewise(list1.fltrd,"exonic")
# list of intergenic DE probesets
list6 <- select.probewise(list5,"intergenic")
# list of probesets in putative exons
list7 <- select.probewise(list5,"intronic")
list7fc<- intersect(list7, sigs.fc)   
# list of genes with possible putative exons
list8 <- probeset.to.gene(list7fc)


#################################################################################
# utility functions 
#################################################################################

# utility function to get median for an exon
exmed <- function(e) {
  this.exon <- exon.to.probeset(e)
  r <- NA
  if(length(this.exon) > 0) {
    print(this.exon)
    r <- median(fc(pc.rma)[this.exon])
  }
  r
}

# utility function to get summary stats for each gene
sumstats <- function(g) {
  cat(paste("Doing:",g,".\n"))
  exons <- gene.to.exon(g)
  r <- c(NA,NA,NA,NA,NA)
  if(length(exons > 0 )) {
    meds <- sapply(exons,exmed)
    meds <- meds[!is.na(meds)]
    if(length(meds > 0)) {
     r <- c(min(meds),max(meds),mean(meds),median(meds),var(meds))
    }
  }
  r
}
